# Supplementary material for: Membrane Lipids in Ultra-High-Risk Patients: Potential Predictive Biomarkers of Conversion to Psychosis
Source: Nutrients. 2023 May 7;15(9):2215. doi: 10.3390/nu15092215 (PMC10181001; doi:10.3390/nu15092215)
Supplement: Supplementary file 1 [file nutrients-15-02215-s001.zip]

Archive with 1 entries (1 files):
- nutrients-2354509-supplementary.pdf
